# Supplementary material for: Heterologous Expression of the StCML50 Gene Enhances Drought Tolerance in Transgenic Arabidopsis
Source: Plants (Basel). 2026 Jan 29;15(3):417. doi: 10.3390/plants15030417 (PMC12899910; doi:10.3390/plants15030417)
Supplement: Supplementary file 1 [file plants-15-00417-s001.zip]

Archive with 5 entries (5 files):
- Supplementary figures.pdf
- Supplementary table S1.xlsx
- Supplementary table S2.xlsx
- Supplementary table S3.xlsx
- Supplementary table S4.pdf
