# Supplementary material for: Heterologous Expression of the StCML50 Gene Enhances Drought Tolerance in Transgenic Arabidopsis
Source: Plants (Basel). 2026 Jan 29;15(3):417. doi: 10.3390/plants15030417 (PMC12899910; doi:10.3390/plants15030417)
Supplement: Supplementary file 1 [file plants-15-00417-s001.zip › Supplementary table S1.xlsx]

## Sheet: Sheet1
Name	ID	PI	MV	AA	CDS	Location
StCML1	PGSC0003DMT400020777	9.13	8052.27	69	210	mito: 9, cyto: 3.5, cyto_E.R.: 2.5
StCML2	PGSC0003DMT400020608	8.03	9222.51	80	243	cyto: 11, nucl: 2
StCML3	PGSC0003DMT400069194	4.24	9044.15	81	246	chlo: 9, extr: 2, cyto: 1, mito: 1
StCML4	PGSC0003DMT400078778	4.11	9401.44	84	255	mito: 7, chlo: 2, cyto: 2, nucl: 1, plas: 1
StCML5	PGSC0003DMT400026950	4.23	9766.81	86	261	nucl: 6, cyto: 5, chlo: 2
StCML6	PGSC0003DMT400011387	9.21	10044.6	86	261	cyto: 8, mito: 5
StCML7	PGSC0003DMT400039857	7.75	10022.6	87	264	mito: 7, cyto: 4, chlo: 1, nucl: 1
StCML8	PGSC0003DMT400086481	4.56	10126.6	89	270	nucl: 6, cyto: 3, mito: 3, chlo: 1
StCML9	PGSC0003DMT400059525	9.38	10427.1	89	270	cyto: 8, nucl: 3, mito: 1, plas: 1
StCML10	PGSC0003DMT400022424	4.29	10603.8	91	276	cyto: 10, extr: 3
StCML11	PGSC0003DMT400020776	9.12	10750.5	91	276	nucl: 5, cyto: 4, extr: 3, chlo: 1
StCML12	PGSC0003DMT400020607	9.35	11595.3	101	306	nucl: 6, mito: 4, cyto: 2, chlo: 1
StCML13	PGSC0003DMT400004999	4.4	11456.2	101	306	nucl: 8, chlo: 2, extr: 2, mito: 1
StCML14	PGSC0003DMT400019291	4.4	13045.1	116	351	cyto: 7, extr: 3, nucl: 2, plas: 1
StCML15	PGSC0003DMT400034927	4.51	16115.3	140	423	cyto: 8, nucl: 3, cysk: 2
StCML16	PGSC0003DMT400052233	4.51	16356.3	141	426	cyto: 8, mito: 4, nucl: 1
StCML17	PGSC0003DMT400026987	5.05	16167.5	145	438	nucl: 6, cyto: 5, chlo: 1, mito: 1
StCML18	PGSC0003DMT400025177	4.01	16235.1	146	441	chlo: 3, nucl: 3, cyto: 3, extr: 3, golg: 2
StCML19	PGSC0003DMT400070433	4.89	16545.8	147	444	cyto: 4, plas: 4, nucl: 2, chlo: 1, extr: 1, pero: 1
StCML20	PGSC0003DMT400071189	4.35	17017.2	149	450	cyto: 8, nucl: 2, extr: 2, chlo: 1
StCML21	PGSC0003DMT400018016	4.33	17045.2	150	453	cyto: 8, chlo: 2, nucl: 2, extr: 1
StCML22	PGSC0003DMT400033249	4.52	16933.4	152	459	cyto: 7, pero: 4, chlo: 1, extr: 1
StCML23	PGSC0003DMT400074098	4.33	16985.9	154	465	mito: 7, chlo: 5, plas: 1
StCML24	PGSC0003DMT400059272	4.49	18037.4	156	471	cyto_nucl: 4, nucl: 3.5, cyto: 3.5, chlo: 2, mito: 2, extr: 2
StCML25	PGSC0003DMT400078654	4.79	17235.5	156	471	chlo: 8, nucl: 6
StCML26	PGSC0003DMT400059270	4.2	17920.1	157	474	cyto: 7, chlo: 2, nucl: 2, plas: 2
StCML27	PGSC0003DMT400003037	4.35	17353.3	159	480	cyto: 14
StCML28	PGSC0003DMT400041342	4.24	17664.9	161	486	cyto: 5, nucl: 4.5, nucl_plas: 4, plas: 2.5, chlo: 1
StCML29	PGSC0003DMT400063261	4.42	17716.1	161	486	cyto: 4.5, cyto_nucl: 4.2, chlo: 4, nucl_plas: 3.8, plas: 3, nucl: 2.5
StCML30	PGSC0003DMT400090967	4.5	17713.9	161	486	chlo: 5, nucl: 4, cyto: 2, extr: 2
StCML31	PGSC0003DMT400008153	4.41	18020.1	163	492	nucl_plas: 5.5, plas: 5, nucl: 4, cyto: 2, mito: 2
StCML32	PGSC0003DMT400038352	4.48	18042.2	163	492	nucl_plas: 5, nucl: 4, mito: 4, plas: 4, chlo: 2
StCML33	PGSC0003DMT400014742	4.18	17852.7	164	495	chlo: 8, nucl: 4, cyto: 1
StCML34	PGSC0003DMT400089961	5.79	19312	173	522	cyto: 5, mito: 4, nucl: 3, chlo: 2
StCML35	PGSC0003DMT400025178	4.23	19281.7	174	525	nucl: 7, cyto: 3, extr: 2, mito: 1
StCML36	PGSC0003DMT400086334	4.64	20227	177	534	cyto: 5, mito: 3, golg: 2, nucl: 1.5, cysk_nucl: 1.5, chlo: 1
StCML37	PGSC0003DMT400096032	4.94	20172.8	183	552	nucl: 9, cyto: 2, extr: 2
StCML38	PGSC0003DMT400066610	5.94	21166.1	185	558	chlo: 12, nucl: 1
StCML39	PGSC0003DMT400044026	4.08	21195.7	186	561	chlo: 9, nucl: 3, cyto: 1
StCML40	PGSC0003DMT400003364	4.94	21367.7	187	564	chlo: 6, cyto: 3, nucl: 1, mito: 1, extr: 1, vacu: 1
StCML41	PGSC0003DMT400015111	4.7	21076.6	191	576	nucl: 12, cyto: 1
StCML42	PGSC0003DMT400033250	5.1	21379.7	192	579	cyto: 6, plas: 4, chlo: 3
StCML43	PGSC0003DMT400064699	4.47	22202	193	582	chlo: 3, nucl: 2, mito: 2, vacu: 2, cyto: 1, plas: 1, extr: 1, E.R.: 1
StCML44	PGSC0003DMT400007737	4.86	21627.6	193	582	nucl: 8, chlo: 2, golg: 2, mito: 1
StCML45	PGSC0003DMT400059024	5.24	22474.9	194	585	mito: 6, chlo: 4, nucl: 3.5, cyto_nucl: 2.5
StCML46	PGSC0003DMT400075801	4.44	21452.4	194	585	chlo: 5, nucl: 2, cyto: 2, mito: 2, extr: 2
StCML47	PGSC0003DMT400067731	5.96	28183.7	250	751
StCML48	PGSC0003DMT400071219	4.53	22519.3	199	600	nucl: 5, mito: 3, chlo: 2, cyto: 2, plas: 1
StCML49	PGSC0003DMT400021079	4.66	22638.4	205	618	mito: 5, chlo: 4, nucl: 4
StCML50	PGSC0003DMT400050271	4.2	23881	207	624	vacu: 9, plas: 2, extr: 2
StCML51	PGSC0003DMT400067728	5.62	23489.1	209	628
StCML52	PGSC0003DMT400076709	4.94	23462.3	211	634
StCML53	PGSC0003DMT400027581	4.37	23597.1	216	651	nucl: 4, mito: 4, chlo: 3, extr: 2
StCML54	PGSC0003DMT400069195	4.71	24972.4	219	660	chlo: 9, nucl: 2, mito: 2
StCML55	PGSC0003DMT400079359	4.55	26508.4	234	705	extr: 6, chlo: 3, vacu: 2, cyto: 1, mito: 1
StCML56	PGSC0003DMT400033117	5.57	28324.9	257	774	nucl: 12, chlo: 2
StCML57	PGSC0003DMT400067730	8.05	32794.1	290	871
StCML58	PGSC0003DMT400007736	4.86	21982	195	588	nucl: 9, chlo: 2, mito: 2
StCML59	PGSC0003DMT400042062	3.95	17039.9	150	453	cyto: 5.5, chlo: 4, cyto_nucl: 4, extr: 2, nucl: 1.5
StCML60	PGSC0003DMT400034833	4.37	17739	153	462	cyto: 10, mito: 1, pero: 1, cysk: 1
StCML61	PGSC0003DMT400042063	3.94	12492.7	110	333	cyto: 5.5, cyto_nucl: 5.5, chlo: 3, extr: 3, nucl: 2.5
StCML62	PGSC0003DMT400020606	9.48	11997.7	105	318	mito: 10, nucl: 2, chlo: 1
