# Supplementary material for: Heterologous Expression of the StCML50 Gene Enhances Drought Tolerance in Transgenic Arabidopsis
Source: Plants (Basel). 2026 Jan 29;15(3):417. doi: 10.3390/plants15030417 (PMC12899910; doi:10.3390/plants15030417)
Supplement: Supplementary file 1 [file plants-15-00417-s001.zip › Supplementary table S2.xlsx]

## Sheet: Sheet1
Motif Number	The sequence
Motif1	CGCITPKGLQRMLRRLGDDKSYDECVAMIDVFDIDRNGVLDFNEFHQMM
Motif2	QAQLKAIQAEEKLGEPFDFPRFLDLMEKH
Motif3	ILKPKKWFSNKNLRLNLNRRGSRSSNSSSSSPRSPISTYST
Motif4	LFLCGLLNSLFFPPSKLLPWLRSLLLSSLHPPPEEAEAVIESSDSD
