# Supplementary material for: Heterologous Expression of the StCML50 Gene Enhances Drought Tolerance in Transgenic Arabidopsis
Source: Plants (Basel). 2026 Jan 29;15(3):417. doi: 10.3390/plants15030417 (PMC12899910; doi:10.3390/plants15030417)
Supplement: Supplementary file 1 [file plants-15-00417-s001.zip › Supplementary table S3.xlsx]

## Sheet: Glycine max
Potato chromosome number	Potato Gene ID	Soybean chromosome number	Soybean gene ID
1	transcript:PGSC0003DMT400033250	NC_016088.4	rna-XM_003517011.5
1	transcript:PGSC0003DMT400066610	NC_016088.4	rna-NM_001254533.2
1	transcript:PGSC0003DMT400033250	NC_016090.4	rna-XM_003521585.5
1	transcript:PGSC0003DMT400025178	NC_038241.2	rna-XM_003524314.5
1	transcript:PGSC0003DMT400066610	NC_038243.2	rna-NM_001289260.2
1	transcript:PGSC0003DMT400003037	NC_038243.2	rna-XM_003529471.5
1	transcript:PGSC0003DMT400066610	NC_038247.2	rna-XM_003537275.5
1	transcript:PGSC0003DMT400003037	NC_038253.2	rna-NM_001249793.3
1	transcript:PGSC0003DMT400033250	NC_038254.2	rna-NM_001317504.2
2	transcript:PGSC0003DMT400089961	NC_016088.4	rna-NM_001254533.2
2	transcript:PGSC0003DMT400003364	NC_016088.4	rna-NM_001254343.2
2	transcript:PGSC0003DMT400078778	NC_016089.4	rna-XM_006575435.4
2	transcript:PGSC0003DMT400078654	NC_016089.4	rna-XM_003519288.5
2	transcript:PGSC0003DMT400089961	NC_038241.2	rna-XM_003524582.5
2	transcript:PGSC0003DMT400003364	NC_038245.2	rna-XM_003534396.5
2	transcript:PGSC0003DMT400064699	NC_038245.2	rna-XM_003534396.5
2	transcript:PGSC0003DMT400078778	NC_038247.2	rna-NM_001354884.1
2	transcript:PGSC0003DMT400052233	NC_038252.2	rna-XM_006598975.4
2	transcript:PGSC0003DMT400089961	NC_038253.2	rna-XM_003550021.5
2	transcript:PGSC0003DMT400078654	NC_038254.2	rna-XM_003552925.5
2	transcript:PGSC0003DMT400003364	NC_038254.2	rna-XM_006602843.4
2	transcript:PGSC0003DMT400064699	NC_038254.2	rna-XM_006602843.4
2	transcript:PGSC0003DMT400052233	NC_038255.2	rna-XM_003553870.5
3	transcript:PGSC0003DMT400050271	NC_016089.4	rna-XM_003518689.5
3	transcript:PGSC0003DMT400059024	NC_016089.4	rna-NM_001250829.3
3	transcript:PGSC0003DMT400063261	NC_016091.4	rna-XM_014774679.3
3	transcript:PGSC0003DMT400063261	NC_038241.2	rna-XM_003525586.5
3	transcript:PGSC0003DMT400014742	NC_038241.2	rna-NM_001250227.2
3	transcript:PGSC0003DMT400063261	NC_038242.2	rna-XM_003528210.1
3	transcript:PGSC0003DMT400014742	NC_038244.2	rna-XM_003530907.5
3	transcript:PGSC0003DMT400034833	NC_038246.2	rna-NM_001250973.2
3	transcript:PGSC0003DMT400034927	NC_038252.2	rna-XM_006598975.4
3	transcript:PGSC0003DMT400050271	NC_038254.2	rna-XM_006602843.4
3	transcript:PGSC0003DMT400034833	NC_038256.2	rna-NM_001249241.2
4	transcript:PGSC0003DMT400033117	NC_016089.4	rna-XM_041013082.1
4	transcript:PGSC0003DMT400027581	NC_016090.4	rna-XM_003521102.5
4	transcript:PGSC0003DMT400020777	NC_016091.4	rna-XM_006577959.4
4	transcript:PGSC0003DMT400059270	NC_016091.4	rna-NM_001248228.2
4	transcript:PGSC0003DMT400075801	NC_038241.2	rna-XM_003524314.5
4	transcript:PGSC0003DMT400020777	NC_038242.2	rna-XM_006581179.4
4	transcript:PGSC0003DMT400020608	NC_038242.2	rna-XM_014777121.2
4	transcript:PGSC0003DMT400075801	NC_038243.2	rna-XM_006583650.4
4	transcript:PGSC0003DMT400033117	NC_038246.2	rna-XM_003535843.5
4	transcript:PGSC0003DMT400059270	NC_038249.2	rna-XM_003541965.5
4	transcript:PGSC0003DMT400059270	NC_038250.2	rna-NM_001249203.3
4	transcript:PGSC0003DMT400020607	NC_038250.2	rna-NM_001249457.3
4	transcript:PGSC0003DMT400020776	NC_038253.2	rna-XM_014769637.1
4	transcript:PGSC0003DMT400027581	NC_038255.2	rna-XM_003554092.5
6	transcript:PGSC0003DMT400074098	NC_038241.2	rna-NM_001250227.2
6	transcript:PGSC0003DMT400074098	NC_038244.2	rna-XM_003530907.5
6	transcript:PGSC0003DMT400042062	NC_038246.2	rna-NM_001250973.2
6	transcript:PGSC0003DMT400069195	NC_038247.2	rna-XM_003537890.4
6	transcript:PGSC0003DMT400069195	NC_038248.2	rna-XM_006592084.4
6	transcript:PGSC0003DMT400069195	NC_038251.2	rna-NM_001249810.2
6	transcript:PGSC0003DMT400042062	NC_038256.2	rna-NM_001249241.2
7	transcript:PGSC0003DMT400079359	NC_038249.2	rna-NM_001253228.2
7	transcript:PGSC0003DMT400079359	NC_038253.2	rna-XM_003549695.5
10	transcript:PGSC0003DMT400021079	NC_016090.4	rna-XM_003521102.5
10	transcript:PGSC0003DMT400076709	NC_016090.4	rna-XM_003521102.5
10	transcript:PGSC0003DMT400071219	NC_038245.2	rna-XM_003533598.5
10	transcript:PGSC0003DMT400021079	NC_038255.2	rna-XM_003554092.5
10	transcript:PGSC0003DMT400076709	NC_038255.2	rna-XM_003554092.5
11	transcript:PGSC0003DMT400067730	NC_038248.2	rna-XM_041007061.1
11	transcript:PGSC0003DMT400067730	NC_038249.2	rna-NM_001251407.2
12	transcript:PGSC0003DMT400086334	NC_038249.2	rna-NM_001253228.2
12	transcript:PGSC0003DMT400039857	NC_038253.2	rna-XM_014769637.1
12	transcript:PGSC0003DMT400086334	NC_038253.2	rna-XM_003549695.5

## Sheet: Lycopersicon esculentum
Potato chromosome number	Potato Gene ID	Tomato chromosome number	Tomato gene ID
1	transcript:PGSC0003DMT400033250	NC_015438.3	rna-XM_004229774.4
1	transcript:PGSC0003DMT400066610	NC_015438.3	rna-XM_026028493.1
1	transcript:PGSC0003DMT400025178	NC_015438.3	rna-XM_004228663.4
1	transcript:PGSC0003DMT400003037	NC_015438.3	rna-XM_004228967.4
1	transcript:PGSC0003DMT400025178	NC_015441.3	rna-XM_004236885.4
2	transcript:PGSC0003DMT400026950	NC_015439.3	rna-XM_004233429.3
2	transcript:PGSC0003DMT400026987	NC_015439.3	rna-XM_004233428.4
2	transcript:PGSC0003DMT400089961	NC_015439.3	rna-XM_004233390.4
2	transcript:PGSC0003DMT400064699	NC_015439.3	rna-XM_004233319.4
2	transcript:PGSC0003DMT400078778	NC_015439.3	rna-XM_004231940.3
2	transcript:PGSC0003DMT400078654	NC_015439.3	rna-XM_004231939.4
2	transcript:PGSC0003DMT400052233	NC_015439.3	rna-XM_004231741.4
2	transcript:PGSC0003DMT400078778	NC_015439.3	rna-XM_004233429.3
2	transcript:PGSC0003DMT400078654	NC_015439.3	rna-XM_004233428.4
2	transcript:PGSC0003DMT400003364	NC_015439.3	rna-XM_004233319.4
2	transcript:PGSC0003DMT400026950	NC_015439.3	rna-XM_004231940.3
2	transcript:PGSC0003DMT400026987	NC_015439.3	rna-XM_004231939.4
2	transcript:PGSC0003DMT400003364	NC_015439.3	rna-XM_004232168.4
2	transcript:PGSC0003DMT400064699	NC_015439.3	rna-XM_004232168.4
2	transcript:PGSC0003DMT400052233	NC_015440.3	rna-XM_004234180.4
2	transcript:PGSC0003DMT400064699	NC_015443.3	rna-XM_004242124.4
2	transcript:PGSC0003DMT400003364	NC_015443.3	rna-XM_004242124.4
3	transcript:PGSC0003DMT400050271	NC_015439.3	rna-XM_004233319.4
3	transcript:PGSC0003DMT400050271	NC_015439.3	rna-XM_004232168.4
3	transcript:PGSC0003DMT400034927	NC_015439.3	rna-XM_004231741.4
3	transcript:PGSC0003DMT400063261	NC_015440.3	rna-XM_004236050.4
3	transcript:PGSC0003DMT400050271	NC_015440.3	rna-XM_004235987.4
3	transcript:PGSC0003DMT400014742	NC_015440.3	rna-XM_004235774.4
3	transcript:PGSC0003DMT400059024	NC_015440.3	rna-XM_004234634.3
3	transcript:PGSC0003DMT400034927	NC_015440.3	rna-XM_004234180.4
3	transcript:PGSC0003DMT400034833	NC_015440.3	rna-XM_019212704.2
3	transcript:PGSC0003DMT400014742	NC_015443.3	rna-XM_004241618.4
3	transcript:PGSC0003DMT400050271	NC_015443.3	rna-XM_004242124.4
3	transcript:PGSC0003DMT400034833	NC_015443.3	rna-XM_004240990.4
4	transcript:PGSC0003DMT400075801	NC_015438.3	rna-XM_004228663.4
4	transcript:PGSC0003DMT400059270	NC_015441.3	rna-XM_026030765.1
4	transcript:PGSC0003DMT400020776	NC_015441.3	rna-XM_026030520.1
4	transcript:PGSC0003DMT400019291	NC_015441.3	rna-XM_004237157.4
4	transcript:PGSC0003DMT400075801	NC_015441.3	rna-XM_004236885.4
4	transcript:PGSC0003DMT400033117	NC_015441.3	rna-XM_004236534.4
4	transcript:PGSC0003DMT400027581	NC_015441.3	rna-NM_001279010.1
4	transcript:PGSC0003DMT400033117	NC_015447.3	rna-XM_004249170.4
4	transcript:PGSC0003DMT400027581	NC_015447.3	rna-XM_004249199.4
5	transcript:PGSC0003DMT400018016	NC_015442.3	rna-XM_010323196.3
6	transcript:PGSC0003DMT400074098	NC_015440.3	rna-XM_004235774.4
6	transcript:PGSC0003DMT400074098	NC_015443.3	rna-XM_004241618.4
6	transcript:PGSC0003DMT400069195	NC_015443.3	rna-XM_004241365.4
6	transcript:PGSC0003DMT400015111	NC_015443.3	rna-XM_004241318.4
6	transcript:PGSC0003DMT400071189	NC_015443.3	rna-XM_019214506.2
6	transcript:PGSC0003DMT400042062	NC_015443.3	rna-XM_004240990.4
6	transcript:PGSC0003DMT400071189	NC_015446.3	rna-XM_004246975.4
6	transcript:PGSC0003DMT400015111	NC_015448.3	rna-XM_004251163.4
7	transcript:PGSC0003DMT400079359	NC_015444.3	rna-XM_004242712.4
7	transcript:PGSC0003DMT400079359	NC_015449.3	rna-XM_004251681.4
10	transcript:PGSC0003DMT400076709	NC_015441.3	rna-NM_001279010.1
10	transcript:PGSC0003DMT400071219	NC_015447.3	rna-XM_004248970.2
10	transcript:PGSC0003DMT400076709	NC_015447.3	rna-XM_004249201.4
10	transcript:PGSC0003DMT400021079	NC_015447.3	rna-XM_004249199.4
10	transcript:PGSC0003DMT400076709	NC_015447.3	rna-XM_004249199.4
10	transcript:PGSC0003DMT400021079	NC_015447.3	rna-XM_004249201.4
11	transcript:PGSC0003DMT400090967	NC_015443.3	rna-XM_004241318.4
11	transcript:PGSC0003DMT400067730	NC_015448.3	rna-XM_004251011.4
11	transcript:PGSC0003DMT400090967	NC_015448.3	rna-XM_004251163.4
11	transcript:PGSC0003DMT400070433	NC_015448.3	rna-XM_004251202.4
12	transcript:PGSC0003DMT400039857	NC_015441.3	rna-XM_026030520.1
12	transcript:PGSC0003DMT400086334	NC_015444.3	rna-XM_004242712.4
12	transcript:PGSC0003DMT400086334	NC_015449.3	rna-XM_004251681.4

## Sheet: Fagopyrum tataricum
Potato chromosome number	Potato Gene ID	Tartarian buckwheat chromosome number	Tartarian buckwheat gene ID
1	transcript:PGSC0003DMT400025178	Ft3	FtPinG0008781600.01.T01
1	transcript:PGSC0003DMT400025178	Ft5	FtPinG0008960000.01.T01
1	transcript:PGSC0003DMT400003037	Ft8	FtPinG0005209200.01.T01
2	transcript:PGSC0003DMT400078654	Ft5	FtPinG0001343800.01.T01
4	transcript:PGSC0003DMT400020776	Ft1	FtPinG0005495200.01.T01
4	transcript:PGSC0003DMT400020776	Ft3	FtPinG0002378400.01.T01
4	transcript:PGSC0003DMT400075801	Ft3	FtPinG0008781600.01.T01
4	transcript:PGSC0003DMT400075801	Ft3	FtPinG0008781600.01.T01
4	transcript:PGSC0003DMT400075801	Ft5	FtPinG0008960000.01.T01
4	transcript:PGSC0003DMT400033117	Ft6	FtPinG0005900400.01.T01
4	transcript:PGSC0003DMT400027581	Ft6	FtPinG0005903500.01.T01
6	transcript:PGSC0003DMT400071189	Ft1	FtPinG0008838200.01.T01
6	transcript:PGSC0003DMT400071189	Ft3	FtPinG0004485500.01.T01
6	transcript:PGSC0003DMT400042062	Ft6	FtPinG0007578200.01.T01
10	transcript:PGSC0003DMT400076709	Ft6	FtPinG0005903500.01.T01
10	transcript:PGSC0003DMT400021079	Ft6	FtPinG0005903500.01.T01
12	transcript:PGSC0003DMT400039857	Ft1	FtPinG0005495200.01.T01
12	transcript:PGSC0003DMT400039857	Ft3	FtPinG0002378400.01.T01

## Sheet: Vitis vinifera
Potato chromosome number	Potato Gene ID	Grape chromosome number	Grape gene ID
1	transcript:PGSC0003DMT400066610	NC_012009.3	rna-XM_002285187.3
1	transcript:PGSC0003DMT400003037	NC_012011.3	rna-XM_002279030.4
1	transcript:PGSC0003DMT400033250	NC_012021.3	rna-XM_002279643.3
2	transcript:PGSC0003DMT400052233	NC_012007.3	rna-XM_002264883.3
2	transcript:PGSC0003DMT400003364	NC_012007.3	rna-XM_002269356.3
2	transcript:PGSC0003DMT400064699	NC_012007.3	rna-XM_002269356.3
2	transcript:PGSC0003DMT400052233	NC_012020.3	rna-XM_010662483.2
2	transcript:PGSC0003DMT400003364	NC_012020.3	rna-XM_002283687.3
2	transcript:PGSC0003DMT400064699	NC_012020.3	rna-XM_002283687.3
2	transcript:PGSC0003DMT400078778	NC_012023.3	rna-XM_010665376.2
3	transcript:PGSC0003DMT400050271	NC_012007.3	rna-XM_002269356.3
3	transcript:PGSC0003DMT400034833	NC_012011.3	rna-XM_002283719.4
3	transcript:PGSC0003DMT400034927	NC_012020.3	rna-XM_010662483.2
3	transcript:PGSC0003DMT400050271	NC_012020.3	rna-XM_002283687.3
3	transcript:PGSC0003DMT400063261	NC_012023.3	rna-XM_002274496.3
3	transcript:PGSC0003DMT400014742	NC_012023.3	rna-XM_010665376.2
4	transcript:PGSC0003DMT400019291	NC_012007.3	rna-XM_003631183.3
4	transcript:PGSC0003DMT400027581	NC_012014.3	rna-XM_002276298.3
4	transcript:PGSC0003DMT400019291	NC_012023.3	rna-XM_002274496.3
4	transcript:PGSC0003DMT400075801	NC_012023.3	rna-XM_010665376.2
4	transcript:PGSC0003DMT400020776	NC_012024.3	rna-XM_002282638.3
4	transcript:PGSC0003DMT400059270	NC_012024.3	rna-XM_002285850.4
6	transcript:PGSC0003DMT400042062	NC_012011.3	rna-XM_002283719.4
6	transcript:PGSC0003DMT400069195	NC_012011.3	rna-XM_002266323.4
6	transcript:PGSC0003DMT400074098	NC_012023.3	rna-XM_010665376.2
7	transcript:PGSC0003DMT400079359	NC_012017.3	rna-XM_002285368.3
10	transcript:PGSC0003DMT400021079	NC_012014.3	rna-XM_002276298.3
10	transcript:PGSC0003DMT400071219	NC_012014.3	rna-XM_010654799.2
10	transcript:PGSC0003DMT400076709	NC_012014.3	rna-XM_002276298.3
11	transcript:PGSC0003DMT400067730	NC_012012.3	rna-XM_002275485.4
12	transcript:PGSC0003DMT400086334	NC_012017.3	rna-XM_002285368.3
12	transcript:PGSC0003DMT400039857	NC_012024.3	rna-XM_002282638.3

## Sheet: Helianthus annuus
Potato chromosome number	Potato Gene ID	Sunflower chromosome number	Sunflower gene ID
1	transcript:PGSC0003DMT400003037	NC_035437.2	rna-XM_022182551.2
1	transcript:PGSC0003DMT400025178	NC_035444.2	rna-XM_022141566.2
1	transcript:PGSC0003DMT400066610	NC_035448.2	rna-XM_022161080.2
2	transcript:PGSC0003DMT400078778	NC_035439.2	rna-XM_022115534.2
2	transcript:PGSC0003DMT400026950	NC_035439.2	rna-XM_022115534.2
2	transcript:PGSC0003DMT400003364	NC_035439.2	rna-XM_022117925.2
2	transcript:PGSC0003DMT400064699	NC_035439.2	rna-XM_022117925.2
2	transcript:PGSC0003DMT400078654	NC_035441.2	rna-XM_022127351.2
2	transcript:PGSC0003DMT400052233	NC_035441.2	rna-XM_022126725.2
2	transcript:PGSC0003DMT400026987	NC_035441.2	rna-XM_022127351.2
2	transcript:PGSC0003DMT400078654	NC_035443.2	rna-XM_022136866.2
2	transcript:PGSC0003DMT400026950	NC_035443.2	rna-XM_022136866.2
2	transcript:PGSC0003DMT400078778	NC_035444.2	rna-XM_022143931.2
2	transcript:PGSC0003DMT400026950	NC_035444.2	rna-XM_022143931.2
2	transcript:PGSC0003DMT400089961	NC_035446.2	rna-XM_022154131.2
2	transcript:PGSC0003DMT400003364	NC_035446.2	rna-XM_022149823.2
2	transcript:PGSC0003DMT400078778	NC_035446.2	rna-XM_022153920.2
2	transcript:PGSC0003DMT400064699	NC_035446.2	rna-XM_022149823.2
2	transcript:PGSC0003DMT400003364	NC_035447.2	rna-XM_022155643.2
2	transcript:PGSC0003DMT400026950	NC_035447.2	rna-XM_022154449.2
2	transcript:PGSC0003DMT400064699	NC_035447.2	rna-XM_022155643.2
2	transcript:PGSC0003DMT400078778	NC_035447.2	rna-XM_022154449.2
2	transcript:PGSC0003DMT400052233	NC_035449.2	rna-XM_022165732.2
2	transcript:PGSC0003DMT400003364	NC_035449.2	rna-XM_022165652.2
2	transcript:PGSC0003DMT400064699	NC_035449.2	rna-XM_022165652.2
3	transcript:PGSC0003DMT400063261	NC_035434.2	rna-XM_022149219.2
3	transcript:PGSC0003DMT400059024	NC_035441.2	rna-XM_022127614.2
3	transcript:PGSC0003DMT400034927	NC_035441.2	rna-XM_022126725.2
3	transcript:PGSC0003DMT400063261	NC_035448.2	rna-XM_035986028.1
3	transcript:PGSC0003DMT400050271	NC_035448.2	rna-XM_022161571.2
4	transcript:PGSC0003DMT400033117	NC_035433.2	rna-XM_022116236.2
4	transcript:PGSC0003DMT400027581	NC_035433.2	rna-XM_022115754.2
4	transcript:PGSC0003DMT400075801	NC_035440.2	rna-XM_022120720.2
4	transcript:PGSC0003DMT400020776	NC_035441.2	rna-XM_022124854.2
4	transcript:PGSC0003DMT400075801	NC_035444.2	rna-XM_022141566.2
4	transcript:PGSC0003DMT400033117	NC_035445.2	rna-XM_022144728.2
4	transcript:PGSC0003DMT400075801	NC_035447.2	rna-XM_022156012.2
4	transcript:PGSC0003DMT400075801	NC_035449.2	rna-XM_022166421.2
6	transcript:PGSC0003DMT400071189	NC_035433.2	rna-XM_022120170.2
6	transcript:PGSC0003DMT400071189	NC_035439.2	rna-XM_022117010.2
6	transcript:PGSC0003DMT400071189	NC_035440.2	rna-XM_022122426.2
7	transcript:PGSC0003DMT400079359	NC_035442.2	rna-XM_022134570.2
7	transcript:PGSC0003DMT400079359	NC_035444.2	rna-XM_022141021.2
10	transcript:PGSC0003DMT400021079	NC_035433.2	rna-XM_022115754.2
10	transcript:PGSC0003DMT400076709	NC_035433.2	rna-XM_022115754.2
10	transcript:PGSC0003DMT400071219	NC_035433.2	rna-XM_022183499.2
10	transcript:PGSC0003DMT400071219	NC_035442.2	rna-XM_022132151.2
10	transcript:PGSC0003DMT400076709	NC_035445.2	rna-XM_022144716.2
10	transcript:PGSC0003DMT400021079	NC_035445.2	rna-XM_022144716.2
10	transcript:PGSC0003DMT400071219	NC_035448.2	rna-XM_022161208.2
11	transcript:PGSC0003DMT400067730	NC_035434.2	rna-XM_022162957.2
12	transcript:PGSC0003DMT400039857	NC_035441.2	rna-XM_022124854.2
12	transcript:PGSC0003DMT400086334	NC_035442.2	rna-XM_022134570.2
12	transcript:PGSC0003DMT400086334	NC_035444.2	rna-XM_022141021.2
